# Supplementary material for: Granulocyte‐colony stimulating factor‐producing uterine cervical cancer treated with chemoradiotherapy: A case report with mutation analysis and literature review
Source: Clin Case Rep. 2020 Nov 6;9(1):185–92. doi: 10.1002/ccr3.3495 (PMC7812995; doi:10.1002/ccr3.3495)
Supplement: Supplementary file 2 — Tab S2 [file CCR3-9-185-s002.xlsx]

## Sheet: Table 2
Supplementary Table 2: Overview of sequencing quality
Mapped reads		15821410
Reads on target (%)		99.31
Coverage depth		945.2
Uniformity (%)		70.75
Coverage (%)
	1x	99.41
	20x	95.49
	100x	81.93
	500x	49.35
# of somatic mutation
	Non-synonymous	16
	Synonymous	4
	Total	20
